# Supplementary material for: Association of Serum ADA Levels in Pulmonary Tuberculosis: A Systematic Review and Meta-Analysis
Source: Int J Environ Res Public Health. 2026 Apr 14;23(4):498. doi: 10.3390/ijerph23040498 (PMC13115617; doi:10.3390/ijerph23040498)
Supplement: Supplementary file 1 [file ijerph-23-00498-s001.zip]

Archive with 5 entries (5 files):
- Supplementary File S1_Linear regression test of funnel plot asymmetry.pdf
- Supplementary File S2_Linear regression test of funnel plot asymmetry.docx (Other diseases and meta bias).pdf
- Supplementary Table S1 _PRISMA_2020_checklist.pdf
- Supplementary Table S2 _Search strategies.pdf
- Supplementary Table S3 _NOS.pdf
